# Supplementary material for: A deep learning model predicts the presence of diverse cancer types using circulating tumor cells
Source: Sci Rep. 2023 Nov 30;13:21114. doi: 10.1038/s41598-023-47805-2 (PMC10689793; doi:10.1038/s41598-023-47805-2)
Supplement: Supplementary file 2 — Supplementary Table 1. [file 41598_2023_47805_MOESM2_ESM.csv]

Table 1: 100 top-ranked hub genes for five topological ranking algorithms: Degree, Betweenness Centrality (BC), Maximum Neighborhood Component (MNC), Closeness Centrality, and Stress Centrality
Stress Centrality		Closeness Centrality		Degree		Betweenness Centrality (BC)		Maximum Neighborhood Component (MNC)
APP	669811096	TBXT	1	PLEKHA4	2933	APP	0.066604631	FAM98C	2933
PLEKHA4	512325076	MIXL1	1	APP	2612	GNB1	0.035792836	GTDC1	2612
GNB1	398264184	PLEKHA4	0.511526391	MYC	2366	PLEKHA4	0.0347763	CAPSL	2612
MYC	383135734	APP	0.510506834	ESR2	2297	ESR2	0.02746236	ADAD2	2612
ESR2	375165080	ESR2	0.502452148	ESR1	2214	MYC	0.026136368	SLCO2B1	2612
ESR1	331850066	ESR1	0.502367676	NTRK1	1986	ESR1	0.02208538	VCY1B	2612
NTRK1	252035880	MYC	0.501566609	UBC	1578	UBC	0.015965493	ZNF583	2612
UBC	231009778	NTRK1	0.496235815	H4C1	1548	NTRK1	0.014998353	ZNF565	2612
EGFR	201063382	UBC	0.48773123	XPO1	1398	EGFR	0.014467135	PP2D1	2612
RNF4	196990608	EGFR	0.480592934	EGFR	1379	RNF4	0.014345966	GIMAP4	2612
RNF123	176765224	XPO1	0.476923895	NR2C2	1360	RNF123	0.013227732	PCDHGC5	2612
XPO1	163690944	HSPA8	0.476898524	EFTUD2	1357	XPO1	0.011790626	SPRR4	2612
H4C1	140649638	H4-16	0.476644955	RECQL4	1357	GRB2	0.008841424	SPINK6	2612
TP53	130492706	H4C1	0.475923763	H4-16	1350	EGLN3	0.008292889	FAM53A	2612
GRB2	124940330	BIRC3	0.474299622	RNF4	1338	TP53	0.008002727	SLFNL1	2612
EGLN3	124764306	EFTUD2	0.473422936	BIRC3	1327	MEOX2	0.007833621	MUCL3	2612
HSPA8	123034354	TP53	0.472686528	EGLN3	1287	HSPA8	0.007734793	FAAH2	2612
CUL3	121340088	RNF4	0.472275637	CUL3	1245	H4C1	0.007684173	FAM151A	2612
H4-16	120737702	HSP90AB1	0.472026959	TP53	1211	LMNA	0.007597916	MPV17L	2612
RECQL4	118612142	TRIM28	0.471803374	BRCA1	1099	CUL3	0.00714846	ACTL7B	2612
TRIM28	110823294	VCP	0.471803374	TRIM28	1090	TRIM28	0.007069453	MCTP2	2612
LMNA	109483560	CUL3	0.471443597	HSPA8	1017	HSP90AB1	0.006406616	FITM1	2612
BIRC3	109213318	EGLN3	0.471096747	GRB2	995	H4-16	0.00638857	CLEC2B	2612
NR2C2	97196902	CTNNB1	0.470416918	MCM2	991	RECQL4	0.006265191	ZNF486	2612
HSP90AB1	94997892	RECQL4	0.469357837	PHB	972	HSPA5	0.005983013	VCY	2612
MCM2	93413374	GRB2	0.468683014	GNB1	956	DISC1	0.005714563	CPED1	2612
MEOX2	93282478	YWHAZ	0.468181225	LMBR1L	937	LMBR1L	0.005664995	TM2D1	2612
BRCA1	91985596	BRCA1	0.466488005	VCP	934	MCM2	0.005507277	IL17D	2366
EFTUD2	90143724	HSPA5	0.466160526	VIRMA	903	BIRC3	0.005444695	GBGT1	2366
VCP	89720974	HSP90AA1	0.466087816	LARP7	903	VCP	0.005411279	SLC2A10	2297
HSPA5	88392038	MCM2	0.466003015	SNRNP70	888	CANX	0.00531249	NDST3	2297
LMBR1L	83925828	NR2C2	0.465398193	YWHAZ	866	BRCA1	0.005066532	SLC66A3	2297
AGR2	78224776	VIRMA	0.464662434	CTNNB1	865	NR2C2	0.004932999	LDAH	2011.5
FN1	77615458	ACTB	0.464493899	OBSL1	860	AGR2	0.00489529	PRRT4	1986
CTNNB1	77065110	PHB	0.464037063	HEXIM1	850	CALM1	0.004724486	ZNF322	1975
CALM1	73367550	HSPD1	0.463916992	CUL1	845	UBQLN2	0.004697469	OLFML2A	1831
CFTR	73219442	CDK1	0.463677037	FN1	839	FN1	0.004500052	SMIM4	1827
YWHAZ	72317650	FN1	0.463233774	HSP90AB1	825	HSPD1	0.004332053	PDZD9	1656
DISC1	72004126	NPM1	0.46221867	UBA52	823	LNX1	0.004306077	GPR12	1583.5
UBQLN2	70926984	AGR2	0.459812269	COPS5	822	PCNA	0.004277778	CDY1B	1578
CANX	70838096	CANX	0.459070542	CFTR	815	CTNNB1	0.004237927	NBPF10	1578
ACTB	65836624	PPP1CC	0.458835573	ZC3H18	796	BAG3	0.004143432	NBPF9	1578
HSPD1	64730692	SRC	0.458202356	EP300	794	CFTR	0.004131927	NBPF12	1578
CUL1	63929646	AKT1	0.45809699	CUL7	792	EFTUD2	0.004019062	ZNF705G	1578
COPS5	63587466	UBA52	0.458026773	AGR2	781	EP300	0.003867002	OTOG	1578
EP300	63421788	HNRNPA1	0.457886403	NPM1	778	HRAS	0.003864831	ZNF716	1578
PCNA	62600786	UBE2I	0.457407455	RNF123	774	ATM	0.003820807	WFDC8	1578
HSP90AA1	60018320	LMBR1L	0.457325783	ACTB	771	TRAF2	0.003786414	CDH22	1578
PPP1CC	59619060	TRAF6	0.45710425	STAU1	771	PPP1CA	0.00377234	ANKRD30A	1578
OBSL1	57786540	CSNK2A1	0.457034337	WWP2	770	PPP1CC	0.00374107	C19orf12	1569.5
PIK3R1	57526316	LMNA	0.456743262	DISC1	768	YWHAZ	0.003728004	PURG	1565.5
HEXIM1	56917948	HNRNPU	0.456719992	HSP90AA1	765	COPS5	0.003678676	C1orf115	1563.5
SRC	56625028	COPS5	0.456452557	RNF2	765	ACTB	0.003660445	INO80B-WBP1	1548
PHB	56578740	EP300	0.456429317	CYLD	753	SRC	0.003631521	HNRNPUL2-BSCL2	1548
PPP1CA	56192646	ATG16L1	0.45622026	HNRNPU	748	PIK3R1	0.003625422	KIAA0825	1530
PTEN	56057920	OBSL1	0.456208651	HSPA5	739	CUL1	0.003557642	CES2	1508
NPM1	55590612	TUBB	0.456092597	MEPCE	735	HSPB1	0.003528755	CYP4X1	1507.5
VIRMA	55406216	CUL1	0.456022993	ATG16L1	731	UBE2I	0.003368651	NIM1K	1485.5
BAG3	54921426	YAP1	0.455733205	CAND1	730	FYN	0.00336725	TSPAN13	1464
UBA52	54805138	SQSTM1	0.455212512	PPP1CC	729	SRPK2	0.00325128	ACTL7A	1449
LNX1	54670652	LARP7	0.455143176	CDK2	727	NPM1	0.003247109	ACYP1	1442
HSPB1	54229448	STAU1	0.455131622	CDK1	722	OBSL1	0.003115579	R3HDML	1441
YWHAE	54076554	CUL7	0.454981475	FANCD2	721	FBXO7	0.00309941	SPX	1441
UBE2I	53575476	MDM2	0.454854504	H3C1	716	CYSRT1	0.003098542	CCIN	1437.5
TRAF2	52875176	PRPF8	0.454727605	EZH2	713	PTEN	0.00309189	LETM2	1436.5
HRAS	50610236	GSK3B	0.454427941	RPS27A	712	NRAS	0.003056984	ZNF605	1433
LARP7	50179106	RPS27A	0.454174688	CALM1	711	YWHAE	0.002942392	MSMB	1428
FBXO7	50016078	PIK3R1	0.453910226	PCNA	702	ATG16L1	0.002939087	TMEM53	1418.5
TRAF6	49245464	VIM	0.453783852	LMNA	700	TRAF6	0.002921197	C12orf29	1412.666667
ATM	48960964	HNRNPK	0.453783852	PTEN	700	HDAC1	0.002888539	C12orf65	1410.25
FYN	48468862	YWHAE	0.453634593	YWHAE	691	HSP90AA1	0.002888486	SUN5	1406
ATG16L1	48425414	CDK2	0.453623115	TRAF6	688	CDC37	0.002872247	PRR15	1404
FBXO6	47988356	CFTR	0.453577211	SIRT7	687	FBXO6	0.002775471	ART4	1404
CUL7	47666248	YWHAQ	0.453485431	MEOX2	685	HEXIM1	0.002766117	TBC1D12	1398
HDAC1	47580778	HEXIM1	0.453451023	CDC5L	683	UBA52	0.002764286	SRRD	1398
EZH2	46822624	UBB	0.453439555	HNRNPA1	675	NTAQ1	0.002683932	STON1	1391
CYLD	45577904	HSPB1	0.453405154	HDAC2	674	PHB	0.002654879	KRTAP16-1	1379
CSNK2A1	45237446	CALM1	0.453370758	CHD4	674	EZH2	0.002625353	EYS	1379
UBB	45172742	SNRNP70	0.45310723	HDAC1	672	VIM	0.002615064	FAM186A	1379
CDK1	44673286	HSPA4	0.452523978	UBE2I	670	GSK3B	0.002594404	GPR149	1379
SRPK2	44559362	FANCD2	0.452318482	PIH1D1	669	CSNK2A1	0.002581793	CES4A	1379
HNRNPU	44144520	PCNA	0.452261433	SRC	668	VIRMA	0.002566973	RASA4B	1379
CDC37	43415620	YWHAB	0.452158781	PIK3R1	667	UBB	0.002548906	ZCCHC18	1379
GSK3B	42318368	PKM	0.452033381	SNW1	666	SDCBP	0.002511757	NIPAL2	1369
MDM2	42207482	CDC37	0.451577966	CANX	663	UBQLN1	0.002510298	SLC2A4RG	1366.5
CYSRT1	41894766	CYLD	0.45127108	CHD3	654	GOLGA2	0.002470066	TSPY2	1364.5
CDK2	41063772	EEF1A1	0.451157524	HSPD1	653	MDM2	0.002445504	ZNF619	1362.5
VIM	40792594	PPP2R1A	0.451055372	YAP1	651	HGS	0.002429649	TTC6	1357
RNF2	40622354	YWHAG	0.450987297	PRPF8	649	HNRNPU	0.00239178	LMOD2	1357
NRAS	39779792	CLTC	0.450919242	CSNK2A1	641	CUL7	0.002351427	C3orf20	1354.5
HDAC2	39508812	NCL	0.450896562	UBB	641	CYLD	0.002323194	CRACDL	1353.75
AKT1	38815744	HSPA9	0.450817199	MDM2	636	SQSTM1	0.002296447	STARD10	1350
YAP1	38433666	GAPDH	0.450567953	AAR2	619	CDK1	0.002261978	ZNF584	1349.5
MEPCE	37996984	IKBKG	0.449799298	GSK3B	614	PTPN11	0.002251949	LEKR1	1349.5
SQSTM1	37852660	PCBP1	0.449618818	FBXO6	614	AKT1	0.002244278	LMNTD1	1343.666667
GOLGA2	37844438	CAND1	0.449607543	RC3H2	611	KDM1A	0.002225764	TMEM175	1342
CAND1	37587488	MYH9	0.449596269	HSPB1	609	LARP7	0.002217527	PCDHGA12	1340.5
YWHAQ	37485910	PPP1CA	0.449562448	HRAS	608	OTUD4	0.002204435	CNTN3	1338
WWP2	37382058	HSPA1A	0.449551176	PPP2R1A	603	MDFI	0.002174309	ZNF850	1338
YWHAB	36683400	RPA1	0.449494823	RC3H1	601	LRRK2	0.002171571	CENPVL1	1338
